# Supplementary material for: A Meta-Analysis of the Prevalence of Wheat Allergy Worldwide
Source: Nutrients. 2023 Mar 23;15(7):1564. doi: 10.3390/nu15071564 (PMC10097276; doi:10.3390/nu15071564)
Supplement: Supplementary file 1 [file nutrients-15-01564-s001.zip]

Archive with 1 entries (1 files):
- nutrients-2256102-supplementary.pdf
